# Supplementary material for: Gemcitabine Cooperates with Everolimus to Inhibit the Growth of and Sensitize Malignant Meningioma Cells to Apoptosis Induced by Navitoclax, an Inhibitor of Anti-Apoptotic BCL-2 Family Proteins
Source: Cancers (Basel). 2022 Mar 27;14(7):1706. doi: 10.3390/cancers14071706 (PMC8997110; doi:10.3390/cancers14071706)
Supplement: Supplementary file 1 [file cancers-14-01706-s001.zip]

Archive with 1 entries (1 files):
- cancers-1602750-supplementary.pdf
